# Supplementary material for: Comprehensive Characterisation of Extracellular Vesicle Preparations Using Multiparametric Size-Exclusion Chromatography
Source: Int J Mol Sci. 2025 Aug 31;26(17):8477. doi: 10.3390/ijms26178477 (PMC12429111; doi:10.3390/ijms26178477)
Supplement: Supplementary file 1 [file ijms-26-08477-s001.zip]

Archive with 2 entries (2 files):
- Table S1_DATAsheets.xlsx
- Table S2_Correlation matrix.xlsx
