# Supplementary material for: Comprehensive Characterisation of Extracellular Vesicle Preparations Using Multiparametric Size-Exclusion Chromatography
Source: Int J Mol Sci. 2025 Aug 31;26(17):8477. doi: 10.3390/ijms26178477 (PMC12429111; doi:10.3390/ijms26178477)
Supplement: Supplementary file 1 [file ijms-26-08477-s001.zip › Table S1_DATAsheets.xlsx]

## Sheet: Protein standard mix
Exp No	Exp Name	Buffer type	Buffer	c NaCl	% poloxamer	pH	Conductivity	Dilution	number of UV280 prevalent peaks	number of A260 prevalent peaks	number TRP peaks	Ret. time Peak 1	Resolution 2-3
1	Prot.Stand. 1	phosphate	A	150	0	7.3	15.4	100	5	1	5	8.335	0.530257
2	prot.stand. 1	phosphate	A	150	0	7.3	15.4	200	5	1	5	8.33333	0.4694
3	Prot.Stand. 2	HEPES	B	0	0	6.6	0.15	100	5	3	5	6.16167	0.0358428
4	prot.stand. 2	HEPES	B	0	0	6.6	0.15	200	5	3	5	6.115	0
5	Prot.Stand. 3	HEPES	B	300	0.1	7.8	29.3	100	5	1	5	8.455	0.690407
6	prot.stand. 3	HEPES	B	300	0.1	7.8	29.3	200	5	1	5	8.47167	0.664292
7	Prot.Stand. 4	HEPES	B	48	0.07	7.9	6.2	100	4	1	4	7.905	0
8	prot.stand. 4	HEPES	B	48	0.07	7.9	6.2	200	4	1	4	7.96833	0
9	Prot.Stand. 5	HEPES	B	162	0.032	7.8	17.2	100	5	1	5	8.3	0.660462
10	prot.stand. 5	HEPES	B	162	0.032	7.8	17.2	200	5	1	5	8.31667	0.612179
11	Prot.Stand. 6	HEPES	B	150	0	7.8	16.1	100	5	1	5	8.26333	0.589701
12	prot.stand. 6	HEPES	B	150	0	7.8	16.1	200	5	1	5	8.29	0.600888
13	prot.stand. 8	HEPES	B	102	0.05	7.25	11.1	200	5	2	5	8.22	0.421506
14	prot.stand. 9	HEPES	B	168	0.06	7.15	17.5	200	5	2	5	8.36833	0.593226
15	prot.stand. 10	HEPES	B	156	0.05	7.24	16.55	200	5	2	5	8.34167	0.511332
16	prot.stand. 11	HEPES	B	192	0.05	7.24	20	200	5	3	5	8.37833	0.630712
17	prot.stand. 12	HEPES	B	0	0.1	7.3	0.6	200	3	4	6	6.715	0
18	prot.stand. 13	HEPES	B	132	0.1	7.25	13.8	200	5	2	5	8.30667	0.525117
19	prot.stand. 14	HEPES	B	150	0.1	6.6	15	200	5	1	5	8.42667	0.5471
20	Prot.Stand. 15	HEPES	B	300	0.05	6.6	28.4	100	5	1	5	8.525	0.711206
21	prot.stand. 15	HEPES	B	300	0.05	6.6	28.4	200	5	2	6	8.50833	0.700828
22	Prot.Stand. 16	HEPES	B	12	0	6.7	2	100	5	1	5	7.44833	0.0498979
23	prot.stand. 16	HEPES	B	12	0	6.7	2	200	4	1	4	8.26167	0
24	Prot.Stand. 17	MES	C	60	0	5.4	6.6	100	4	2	5	8.84	0.949159
25	prot.stand. 17	MES	C	60	0	5.4	6.6	200	4	2	5	8.88167	0.742883
26	Prot.Stand. 18	MES	C	300	0.05	5.36	28.4	100	5	1	4	8.63	0.846011
27	prot.stand. 18	MES	C	300	0.05	5.36	28.4	200	5	1	4	8.63333	0.818754
28	Prot.Stand. 19	MES	C	150	0.1	5.34	15.1	100	5	1	4	8.69167	0.804489
29	prot.stand. 19	MES	C	150	0.1	5.34	15.1	200	5	1	4	8.69	0.785949
30	prot.stand. 20	MES	C	252	0.1	5.33	24.5	200	5	1	4	8.67167	0.769595
31	Prot.Stand. 21	MES	C	72	0.1	5.9	8.15	100	5	1	4	8.56333	0.626033
32	prot.stand. 21	MES	C	72	0.1	5.9	8.15	200	4	2	4	8.58333	0.64752
33	Prot.Stand. 22	MES	C	126	0.03	6	13.4	100	5	1	4	8.51	0.60812
34	prot.stand. 22	MES	C	126	0.03	6	13.4	200	5	1	4	8.6267	0.5738
35	Prot.Stand. 23	MES	C	108	0.06	5.8	11.6	100	5	1	4	8.575	0.659137
36	prot.stand. 23	MES	C	108	0.06	5.8	11.6	200	5	1	4	8.6	0.6646
37	Prot.Stand. 25	MES	C	150	0	5.72	15.7	100	5	1	4	8.57667	0.708728
38	Prot.Stand. 26	MES	C	138	0	6.35	15	100	5	1	5	8.47	0.559981
39	Prot.Stand. 27	MES	C	90	0	6.37	10.3	100	5	2	6	8.42667	0.482805
40	Prot.Stand. 28	MES	A	30	0	6.4	4.5	100	4	2	4	8.22167	0
41	Prot.Stand. 29	MES	A	126	0.1	6.6	14.7	100	5	1	5	8.445	0.519421
42	Prot.Stand. 30	MES	A	24	0.03	6.5	5.5	100	4	2	6	8.23	0.1965
43	Prot.Stand. 31	MES	A	270	0.03	6.18	28.2	100	5	1	4	8.56833	0.65375
44	Prot.Stand. 32	MES	A	150	0	6.2	17.8	100	5	2	4	8.52667	0.654234
45	Prot.Stand. 33	MES	A	30	0	6.9	7	100	4	2	6	8.17167	0.21514
46	Prot.Stand. 34	MES	A	192	0.05	6.66	22.3	100	5	1	5	8.49333	0.621844
47	Prot.Stand. 35	MES	A	120	0.1	7	15.15	100	5	1	5	8.40167	0.522574
48	Prot.Stand. 36	MES	A	210	0.1	7.26	24.2	100	5	1	5	8.46333	0.597673
49	Prot.Stand. 37	MES	A	300	0.1	7.2	32	100	5	2	5	8.50833	0.631894
50	Prot.Stand. 38	MES	A	72	0.02	7.44	11.6	100	5	2	6	8.24167	0.496602
51	Prot.Stand. 39	MES	A	168	0	7.31	21	100	5	1	5	8.39833	0.606147
52	Prot.Stand. 40	MES	A	240	0	6.8	26.8	100	5	1	5	8.49333	0.629888
53	prot.stand. 42	MES	A	150	0	7.3	15.4	200	5	1	5	8.30667	0.5815

## Sheet: EV sample CD63-FITC
Exp No	Exp Name	inj.order	Buffer type	Buffer	c NaCl	% poloxamer	pH	Conductivity	Exp series	Sample dilution	FLD RT Peak 1	FLD RT Peak 2	FLD RT Peak 3	FLD W05 Peak 1	FLD W05 Peak 2	FLD W05 Peak 3	FLD Area Peak 1	FLD Area Peak 2	FLD Area Peak 3	FLD Area Total	FLD Height Peak 1	FLD Height Peak 2	FLD Height Peak 3	rel FLD Area Peak 1	rel FLD Area Peak 2	rel FLD Area Peak 3	rel FLD Area Total	rel FLD Height Peak 1	rel FLD Height Peak 2	rel FLD Height Peak 3	FLD % Area Peak 1	FLD % Area Peak 2	FLD % Area Peak 3	FLD Asymmetry Peak 1	FLD Asymmetry Peak 2	FLD Asymmetry Peak 3	FLD Resolution 1-2	FLD Resolution 2-3	FLD Symmetry/Tailing Peak 1	FLD Symmetry/Tailing Peak 2	FLD Symmetry/Tailing Peak 3	LS90 Reten. Time Peak 1	LS90 W05 Peak 1	LS90 Area Peak 1	LS90 Height Peak 1	LS90 Asymmetry Peak 1	LS90 Symmetry Tailing Peak 1	rel LS90 Area Peak 1	rel LS90 Height Peak 1
1	Sample TFF RET CD63 1	1	phosphate	A	150	0	7.3	15.4	1	4	5.53167	10.245	13.6217	0.287565	0.484014	0.377647	16418.5	163189	5081.43	184689	785.119	5050.13	192.532	1.00279	1.03101	1.02824	1.02836	1.02373	1.05316	1.04524	8.88982	88.3588	2.75135	1.19716	1.14217	0.909281	7.18669	4.61034	1.19053	1.08779	0.924671	5.27685	0.332693	1908.17	57.9236	0.864293	1.07037	1.33308	1.31992
2	Sample TFF RET CD63 2	2	HEPES	B	0	0	6.6	0.15	1	4	5.365	7.95167	12.4733	0.295142	0.958713	0.374279	5204.47	79770.9	5616.8	90592.2	233.545	1206.27	173.671	0.317872	0.503982	1.13657	0.504422	0.304524	0.251557	0.94284	5.74494	88.055	6.20009	1.24819	1.81967	0.628306	2.42703	3.99073	1.30202	1.4999	0.80475	5.15359	0.453106	2338.3	55.7982	1.28115	1.21487	1.63358	1.27149
3	Sample TFF RET CD63 3	3	HEPES	B	300	0.1	7.8	29.3	1	4	5.49667	10.2183	13.3267	0.303996	0.462147	0.368354	22773.9	182978	5249.36	211002	1025.34	5904.85	202.058	1.39095	1.15603	1.06222	1.17487	1.33697	1.2314	1.09695	10.7932	86.719	2.48783	1.15132	1.17146	0.97558	7.25048	4.4032	1.1719	1.10213	0.937963	5.24887	0.305601	2183.7	82.9402	1.70661	1.16924	1.52557	1.88998
4	Sample TFF RET CD63 4	4	HEPES	B	48	0.07	7.9	6.2	1	4	5.47667	9.57833	12.52	0.283633	0.588309	0.281521	22358.7	186249	5927.27	214535	1028.31	4767.23	277.761	1.3656	1.1767	1.19939	1.19454	1.34084	0.99416	1.50793	10.4219	86.8153	2.76284	1.35807	1.28243	1.08998	5.53418	3.97869	1.29171	1.15658	1.07404	5.2677	0.363613	1856.4	51.4581	1.13258	1.1386	1.29692	1.17259
5	Sample TFF RET CD63 5	5	HEPES	B	162	0.032	7.8	17.2	1	4	5.47667	10.0167	13.0067	0.290754	0.473503	0.341487	22693.6	183051	5489.16	211234	1060.02	5782.51	220.703	1.38605	1.15649	1.11074	1.17616	1.38219	1.20589	1.19817	10.7433	86.658	2.59861	1.23424	1.1816	1.09809	6.98872	4.31618	1.20752	1.11203	0.904821	5.25555	0.32742	2061.7	71.1127	1.52931	1.29675	1.44035	1.62047
6	Sample TFF RET CD63 6	6	HEPES	B	150	0	7.8	16.1	1	4	5.49833	10.0033	12.995	0.291805	0.48142	0.343249	22160.9	185453	5588.26	213202	1034.57	5766.91	222.661	1.35351	1.17167	1.13079	1.18712	1.34899	1.20263	1.2088	10.3943	86.9846	2.62111	1.32213	1.2045	1.14485	6.85441	4.2679	1.25315	1.12631	0.921172	5.2661	0.335607	1798.33	62.3733	1.87454	1.51811	1.25634	1.42132
7	Sample TFF RET CD63 14	14	HEPES	B	150	0.1	6.6	15	1	4	5.515	10.5667	14.1017	0.278536	0.527605	0.356529	11099.4	116600	4120.1	131820	528.273	3222.74	150.57	0.677913	0.736665	0.833711	0.733979	0.688827	0.672072	0.817431	8.42011	88.4543	3.12556	1.31859	1.49936	1.23288	7.37233	4.70384	1.26168	1.30618	1.05813	5.30179	0.354099	1080.73	37.3053	3.35457	2.76561	0.755021	0.850087
8	Sample TFF RET CD63 15	15	HEPES	B	300	0.05	6.6	28.4	1	4	5.47833	10.5933	14.3533	0.305593	0.58813	0.386713	12840.2	119088	4198.75	136127	560.872	2978.6	139.57	0.784235	0.752381	0.849625	0.75796	0.731334	0.621159	0.757709	9.43251	87.483	3.08444	1.2611	1.5531	1.13885	6.73323	4.53768	1.24069	1.33105	1.03684	5.29132	0.396956	1574.85	48.7897	3.71984	2.85267	1.10022	1.11178
9	Sample TFF RET CD63 16	16	HEPES	B	12	0	6.7	2	1	4	5.46667	9.675	13.3783	0.275817	0.719046	0.369531	7159.02	92042.4	3478.79	102680	324.979	1915.65	132.371	0.437249	0.581512	0.70394	0.571729	0.423747	0.39949	0.718631	6.97215	89.6399	3.38799	1.7577	1.44565	1.54957	4.97655	4.00235	1.54856	1.26717	1.2669	5.43446	0.56786	1110.21	22.294	4.44734	2.6748	0.775613	0.508021
10	Sample TFF RET CD63 17	17	MES	C	60	0	5.4	6.6	1	4	5.48667	12.1417	14	0.312691	0.438231	0.435384	751.3	9759.45	1768.74	12279.5	30.0678	159.629	27.9463	0.045887	0.061659	0.357907	0.0683729	0.0392061	0.0332891	0.151718	6.11833	79.4777	14.4	1.58275	0.506752	5.54943	10.4264	2.50256	1.67874	0.970165	3.89097	5.41267	0.517979	777.297	18.5944	3.82449	2.88006	0.543035	0.423717
11	Sample TFF RET CD63 18	18	MES	C	300	0.05	5.36	28.4	1	4	5.47333	11.0833	14.7567	0.324459	0.957271	0.456244	2077.05	18744.3	1021.22	21842.6	83.6096	278.647	25.4257	0.12686	0.118424	0.206646	0.121621	0.10902	0.0581091	0.138033	9.50919	85.8155	4.67536	1.15694	2.04928	0.552827	5.14929	3.05732	1.22607	1.57735	0.825235	5.31178	0.465089	1519.73	43.4335	3.37669	2.60844	1.06171	0.989732
12	Sample TFF RET CD63 19	19	MES	C	150	0.1	5.34	15.1	1	4	5.525	11.2483	14.7583	0.308263	1.14201	0.507082	1571.69	16420.4	1150.24	19142.3	66.7216	204.844	24.2034	0.0959937	0.103742	0.232753	0.106585	0.0869998	0.0427183	0.131398	8.21055	85.7806	6.00888	1.2982	2.1879	0.998442	4.64281	2.50406	1.27917	1.73687	1.11176	5.33071	0.47887	1055.71	27.8401	3.79784	2.88309	0.737538	0.6344
13	Sample TFF RET CD63 20	20	MES	C	252	0.1	5.33	24.5	1	4	5.495	11.1233	14.68	0.326382	1.00129	0.444341	2072.04	18500.5	903.534	21476.1	82.6867	264.334	25.566	0.126553	0.116884	0.182832	0.11958	0.107817	0.0551243	0.138795	9.64812	86.1447	4.20716	1.20155	2.15444	0.886482	4.98734	2.89445	1.22789	1.63193	1.03785	5.28181	0.444715	1547.26	45.6046	3.71126	2.84177	1.08094	1.0392
14	Sample TFF RET CD63 21	21	MES	C	72	0.1	5.9	8.15	1	4	5.51	11.1417	14.7033	0.306704	1.06377	0.498602	3631.5	39329.9	1682.72	44644.1	154.793	550.082	46.9784	0.2218	0.248481	0.340501	0.248581	0.201838	0.114714	0.255041	8.13432	88.0965	3.76918	1.51846	1.9965	1.47105	4.83445	2.68194	1.40216	1.60184	1.03844	5.3994	0.543464	1113.21	25.7667	3.18292	2.60201	0.77771	0.587153
15	Sample TFF RET CD63 22	22	MES	C	126	0.03	6	13.4	1	4	5.49833	10.955	14.5567	0.309929	0.823197	0.495221	5275.34	55397	2317.19	62989.5	225.579	985.868	63.4471	0.322201	0.349991	0.468888	0.350729	0.294137	0.205593	0.344448	8.37496	87.9463	3.6787	1.55507	1.78048	1.56976	5.66539	3.21389	1.39779	1.47706	1.24826	5.40842	0.511582	1258.6	31.3537	3.21781	2.14682	0.879283	0.714465
16	Sample TFF RET CD63 23	23	MES	C	108	0.06	5.8	11.6	1	4	5.51667	11.13	14.725	0.313105	1.01218	0.500833	3436.53	35290.8	1547.49	40274.8	144.259	512.255	41.1151	0.209892	0.222963	0.313138	0.224253	0.188103	0.106826	0.22321	8.53269	87.625	3.84233	1.59342	1.99264	1.33321	4.98301	2.79535	1.42477	1.57144	0.925279	5.41855	0.549103	1172.14	27.0815	3.43184	2.69022	0.818882	0.617114
17	Sample TFF RET CD63 24	24	MES	C	210	0	5.86	21.4	1	4	5.515	10.9967	14.73	0.324361	0.85872	0.481983	4710.84	44756.7	1772.16	51239.7	188.323	764.811	51.5088	0.287723	0.282767	0.3586	0.285306	0.245559	0.159494	0.279636	9.19373	87.3477	3.45857	1.33705	1.75684	1.38972	5.45104	3.27601	1.30136	1.48733	1.13421	5.38411	0.505339	1631	44.9536	2.55605	1.79701	1.13944	1.02437
18	Sample TFF RET CD63 25	25	MES	C	150	0	5.72	15.7	1	4	5.46167	11.05	14.6783	0.319511	0.948066	0.486895	3376.35	35282.1	1440.81	40099.3	139.444	542.198	41.2894	0.206217	0.222908	0.29155	0.223275	0.181825	0.11307	0.224156	8.41998	87.9869	3.5931	1.49586	1.865	1.84518	5.18667	2.97474	1.37474	1.49199	1.17543	5.41446	0.518623	1398.89	34.2037	2.7995	1.90629	0.97729	0.779409
19	Sample TFF RET CD63 26	26	MES	C	138	0	6.35	15	1	4	5.46	10.7283	14.4417	0.312437	0.700763	0.449227	8016.42	85748.4	3281.37	97046.2	342.802	1798.71	99.4682	0.489617	0.541747	0.663992	0.540359	0.446987	0.375104	0.540003	8.26041	88.3583	3.38125	1.56565	1.69325	1.34768	6.11729	3.79884	1.40563	1.39634	1.16099	5.42811	0.495294	1412.85	34.1026	3.59281	2.64844	0.987045	0.777106
20	Sample TFF RET CD63 27	27	MES	C	90	0	6.37	10.3	1	4	5.47667	10.7467	14.3683	0.312665	0.687794	0.448273	7584.17	81289.8	3326.86	92200.8	323.155	1722.82	99.152	0.463217	0.513578	0.673197	0.513379	0.421369	0.359278	0.538286	8.22571	88.166	3.60828	1.6186	1.72272	1.41827	6.19716	3.75047	1.44205	1.41312	1.17893	5.47397	0.551463	1229.77	28.1162	2.47211	1.87096	0.859142	0.640692
21	Sample TFF RET CD63 28	28	phosphate	A	30	0	6.4	4.5	1	4	5.465	10.7083	14.2117	0.318881	0.665806	0.42961	6261.56	75175.4	3182.02	84619	259.658	1615.9	102.679	0.382436	0.474949	0.643888	0.471163	0.338574	0.336981	0.557433	7.39971	88.8399	3.76041	1.7314	1.78849	1.68399	6.26455	3.76256	1.50321	1.46742	1.26162	5.4788	0.619241	1197.76	22.4664	1.86583	1.55721	0.836777	0.511947
22	Sample TFF RET CD63 29	29	phosphate	A	126	0.1	6.6	14.7	1	4	5.49	10.63	14.2717	0.311828	0.620729	0.446093	9756.16	104029	3850.37	117636	420.153	2473.1	117.726	0.595875	0.657242	0.779129	0.655002	0.547847	0.515741	0.63912	8.29354	88.4333	3.27313	1.69965	1.56656	1.32949	6.48438	4.01596	1.46735	1.32611	1.13561	5.42324	0.55586	1138.11	25.7147	3.71643	2.17975	0.795103	0.585967
23	Sample TFF RET CD63 30	30	phosphate	A	24	0.03	6.5	5.5	1	4	5.49167	10.6133	14.3017	0.309417	0.639132	0.367345	7380.13	166488	6481.79	180350	299.492	3764.25	230.223	0.450754	1.05185	1.3116	1.0042	0.390514	0.784998	1.24986	4.09211	92.3139	3.594	1.58735	1.65576	1.56627	6.35232	4.31129	1.4341	1.38496	1.25121	5.41752	0.507631	1195.92	25.5302	2.66966	1.46848	0.835494	0.581763
24	Sample TFF RET no probe 31	31	phosphate	A	270	0.03	6.18	28.2	1	4																																5.39251	0.502987	1680.71	43.146	2.77304	2.47278	1.17418	0.983181
25	Sample TFF RET CD63 32	32	phosphate	A	150	0	6.2	17.8	1	4	5.47667	10.83	14.6233	0.308671	0.740257	0.465443	5953.39	63339.3	2649.03	71941.7	256.991	1243.08	79.1409	0.363614	0.40017	0.536035	0.400576	0.335097	0.259233	0.429648	8.2753	88.0425	3.68218	1.48734	1.72737	1.69839	6.00426	3.70137	1.35681	1.42702	1.32147	5.4267	0.501501	1219.46	31.0948	2.56109	2.0003	0.85194	0.708565
26	Sample TFF RET CD63 33	33	phosphate	A	30	0	6.9	7	1	4	5.485	10.2267	13.8167	0.296491	0.516465	0.392341	11379.7	118770	4114.5	134264	511.459	3371.25	144.841	0.695034	0.750371	0.832577	0.747588	0.666903	0.703041	0.786327	8.47561	88.4599	3.06449	1.53744	1.40571	1.39027	6.86191	4.64734	1.37973	1.23134	1.10962	5.43739	0.498034	1248.36	28.6655	2.81847	2.37975	0.872126	0.653209
27	Sample TFF RET CD63 34	34	phosphate	A	192	0.05	6.66	22.3	1	4	5.49833	10.61	14.3983	0.310401	0.612061	0.411546	11708.9	112307	3980.86	127997	503.961	2723.27	131.652	0.71514	0.709542	0.805533	0.712694	0.657127	0.567911	0.714723	9.14777	87.7421	3.11012	1.36586	1.5445	1.24659	6.51921	4.35408	1.2915	1.30321	1.0516	5.37248	0.515747	1643.87	41.9266	2.86044	2.21199	1.14844	0.955393
28	Sample TFF RET CD63 35	35	phosphate	A	120	0.1	7	15.15	1	4	5.49	10.3617	13.8383	0.30014	0.522049	0.40183	14154.2	138162	4705.72	157022	635.25	3896.01	157.481	0.864491	0.872891	0.952211	0.874308	0.828317	0.812476	0.854949	9.01412	87.989	2.99685	1.55841	1.41003	1.33665	6.97087	4.4272	1.39132	1.2256	1.02309	5.38744	0.522788	1270.9	28.86	3.76372	2.14943	0.887872	0.65764
29	Sample TFF RET CD63 36	36	phosphate	A	210	0.1	7.26	24.2	1	4	5.47667	10.3333	13.7667	0.314337	0.518852	0.401848	17852.5	159420	5094.93	182368	767.46	4537.99	173.444	1.09037	1.0072	1.03097	1.01543	1.00071	0.946356	0.941612	9.78928	87.417	2.79377	1.41954	1.38462	1.42308	6.85765	4.38711	1.3152	1.2104	1.02739	5.3925	0.528365	1682.68	41.816	2.84091	2.20603	1.17555	0.952874
30	Sample TFF RET CD63 37	37	phosphate	A	300	0.1	7.2	32	1	4	5.50667	10.435	14.0217	0.321305	0.545868	0.417119	17688.6	157797	5085.6	180571	748.026	4287.85	167.274	1.08036	0.99694	1.02908	1.00543	0.975368	0.894191	0.908112	9.79594	87.3877	2.8164	1.38419	1.43643	1.31301	6.68614	4.38179	1.30698	1.23477	1.00574	5.37376	0.539968	1649.26	41.4015	3.11578	2.35491	1.1522	0.943427
31	Sample TFF RET CD63 38	38	phosphate	A	72	0.02	7.44	11.6	1	4	5.46	9.99667	13.22	0.302804	0.510208	0.395906	18362.4	164066	5800.75	188229	788.643	4706.57	185.335	1.12152	1.03655	1.17379	1.04807	1.02833	0.981509	1.00616	9.75537	87.1629	3.08175	1.61149	1.36643	1.51894	6.56479	4.18507	1.43283	1.20435	0.974195	5.43017	0.522236	1298.91	31.7287	2.78388	2.0748	0.907444	0.723012
32	Sample TFF RET CD63 39	39	phosphate	A	168	0	7.31	21	1	4	5.48667	10.2483	13.665	0.307172	0.507297	0.402198	17441	153138	4849.72	175429	766.461	4462.71	166.287	1.06524	0.967505	0.981349	0.976796	0.999406	0.930655	0.902757	9.94194	87.2936	2.7645	1.42458	1.36834	1.50766	6.87805	4.4196	1.31933	1.20269	1.07784	5.41873	0.489795	1517.14	41.1793	2.44577	2.33671	1.05991	0.938365
33	Sample TFF RET CD63 40	40	phosphate	A	240	0	6.8	26.8	1	4	5.48833	10.5733	14.4233	0.315013	0.589934	0.427188	12152.1	113575	3975.52	129703	520.837	2850.94	126.779	0.742211	0.717551	0.804453	0.722191	0.679131	0.594537	0.688269	9.36921	87.5657	3.0651	1.34999	1.45078	1.25558	6.61072	4.45316	1.28307	1.25022	1.05813	5.41895	0.480915	1677.22	45.7466	2.4398	2.33469	1.17174	1.04244
34	Sample TFF RET CD63 41	1	phosphate	A	150	0	7.3	15.4	1	4	5.48	10.175	13.5117	0.293767	0.497992	0.377311	16327.2	153374	4802.35	174503	748.715	4540.34	175.867	0.997211	0.968995	0.971764	0.971643	0.976266	0.946845	0.954761	9.35638	87.8916	2.75201	1.48197	1.30709	1.46045	6.97628	4.48472	1.3516	1.16275	1.06673	5.44379	0.462624	1218.97	31.8676	3.20367	2.03803	0.851595	0.726175
35	Ret CD63 1	1	phosphate	A	150	0	7.3	15.4	2	5	5.5	10.1783	13.55	0.278405	0.494551	0.387285	11269.9	166338	4959.37	182567	537.617	5009.06	181.173	1	1	1	1	1	1	1	6.17299	91.1105	2.71646	1.29035	1.05322	0.798843	7.12061	4.49819	1.27072	1.032	0.884417	5.44144	0.383121	828.326	25.5695	1.87296	1.57515	1.06422	1.0968
36	Ret CD63 2	2	HEPES	B	0	0	6.6	0.15	2	5	5.40167	7.75333	12.4433	0.290576	0.948876	0.239695	3902.24	83570.1	4679.23	92151.5	170.441	1271.92	246.072	0.346255	0.502412	0.943513	0.528079	0.31703	0.253924	1.35822	4.2346	90.6876	5.07776	1.55395	1.86804	1.20585	2.23217	4.64225	1.69412	1.51415	0.895636	5.298	0.446168	1102.52	27.661	1.15851	1.37284	1.4165	1.18651
37	Ret CD63 3	3	HEPES	B	300	0.1	7.8	29.3	2	5	5.52	10.2133	13.3133	0.284102	0.465539	0.383989	15777.8	192464	5428.76	213671	681.984	6095.03	199.529	1.4	1.15707	1.09465	1.22445	1.26853	1.2168	1.10132	7.38416	90.0751	2.54071	1.31811	1.12093	0.893392	7.36562	4.29304	1.32357	1.06498	0.891607	5.41388	0.385574	1076.61	36.1506	1.88966	1.82322	1.38321	1.55067
38	Ret CD63 4	4	HEPES	B	48	0.07	7.9	6.2	2	5	5.5	9.6	12.54	0.266724	0.600933	0.265361	15096.1	196931	6324.83	218352	673.164	4914.85	303.146	1.33952	1.18392	1.27533	1.25128	1.25213	0.981191	1.67324	6.91367	90.1897	2.89662	1.47546	1.24912	0.955863	5.55926	3.99267	1.41206	1.13562	0.986566	5.44406	0.396504	859.609	23.5134	2.15781	1.56098	1.10441	1.0086
39	Ret CD63 5	5	HEPES	B	162	0.032	7.8	17.2	2	5	5.50333	10.0533	13.0767	0.271662	0.474749	0.34451	15828.9	192946	6290.61	215066	689.272	5981.28	230.945	1.40454	1.15997	1.26843	1.23245	1.28209	1.19409	1.27472	7.36003	89.715	2.92497	1.42343	1.16256	0.878534	7.17157	4.34156	1.38142	1.09357	0.821375	5.40671	0.397795	1017.95	30.7171	1.89646	1.91888	1.30784	1.31761
40	Ret CD63 6	6	HEPES	B	150	0	7.8	16.1	2	5	5.47333	9.99833	13.0233	0.271279	0.479487	0.343142	15780.7	192811	6382.07	214974	689.086	5924.68	233.43	1.40026	1.15915	1.28687	1.23192	1.28174	1.18279	1.28844	7.34077	89.6905	2.96876	1.44301	1.16007	0.908345	7.09079	4.32616	1.39597	1.09649	0.830642	5.40791	0.389539	954.622	29.8446	1.89405	1.76246	1.22648	1.28018
41	Ret CD63 8	8	HEPES	B	102	0.05	7.25	11.1	2	5	5.50333	10.0967	13.3033	0.268714	0.498775	0.323106	12312.8	170920	5161.67	188394	544.209	5066.76	216.512	1.09254	1.02755	1.04079	1.0796	1.01226	1.01152	1.19506	6.53566	90.7245	2.73982	1.6194	1.25983	1.29441	7.04103	4.59014	1.49529	1.15757	1.01787	5.43185	0.39501	778.344	23.3128	2.42692	1.88355	1	1
42	Ret CD63 9	9	HEPES	B	168	0.06	7.15	17.5	2	5	5.505	10.2867	13.63	0.27224	0.479466	0.348999	12202	163654	5018.62	180874	541.202	5012.1	195.88	1.08272	0.983863	1.01195	1.03651	1.00667	1.00061	1.08118	6.74615	90.4792	2.77464	1.49192	1.30569	1.24002	7.48362	4.74773	1.41142	1.18446	0.996899	5.38871	0.383462	928.221	30.2024	2.25918	1.76631	1.19256	1.29553
43	Ret CD63 10	10	HEPES	B	156	0.05	7.24	16.55	2	5	5.50167	10.22	13.4933	0.270912	0.476549	0.341742	11938.4	168328	5059.74	185327	568.506	5221.32	203.33	1.05932	1.01197	1.02024	1.06202	1.05746	1.04237	1.1223	6.44179	90.828	2.73018	1.49288	1.26908	1.23843	7.42645	4.70613	1.37318	1.16715	1.03767	5.39429	0.391767	930.138	29.1388	2.0838	1.80556	1.19502	1.2499
44	Ret CD63 11	11	HEPES	B	192	0.05	7.24	20	2	5	5.495	10.255	13.5633	0.273247	0.474954	0.350198	12264.6	169057	5096.58	186418	577.94	5255.59	199.948	1.08827	1.01635	1.02767	1.06828	1.075	1.04922	1.10363	6.57911	90.6869	2.73395	1.47015	1.31288	1.2977	7.48462	4.7169	1.36894	1.18671	1.02936	5.3745	0.386578	1035.59	33.7309	2.0809	1.77093	1.3305	1.44688
45	Ret CD63 12	12	HEPES	B	0	0.1	7.3	0.6	2	5	5.42	8.18	12.2867	0.264915	0.755034	0.19409	7894.03	151007	5081.94	163983	407.196	2976.41	365.205	0.700455	0.907831	1.02471	0.939711	0.757409	0.594204	2.01578	4.81394	92.087	3.09907	1.65309	1.74959	1.7036	3.18355	5.09035	1.40045	1.43674	1.65609	5.37833	0.439866	960.058	24.2839	1.39308	1.16167	1.23346	1.04165
46	Ret CD63 13	13	HEPES	B	132	0.1	7.25	13.8	2	5	5.51167	10.1867	13.3783	0.269655	0.485745	0.33609	11894.9	169639	4943.1	186477	570.006	5178.07	206.978	1.05546	1.01985	0.996719	1.06862	1.06024	1.03374	1.14244	6.37874	90.9705	2.65078	1.55611	1.28362	1.38415	7.28091	4.56892	1.4098	1.17035	1.16137	5.43066	0.400702	898.237	26.3228	2.15851	1.71851	1.15404	1.12911
47	Ret CD63 14	14	HEPES	B	150	0.1	6.6	15	2	5	5.49667	10.54	14.1217	0.274251	0.53842	0.378349	7638.15	120645	4164.7	132448	356.438	3314.67	148.339	0.677751	0.7253	0.839763	0.758999	0.662995	0.661735	0.818769	5.76692	91.0887	3.14441	1.5543	1.42873	1.12483	7.30103	4.59628	1.42085	1.2534	1.01894	5.41939	0.410034	827.305	24.4689	2.35826	2.24726	1.0629	1.04959
48	Ret CD63 15	15	HEPES	B	300	0.05	6.6	28.4	2	5	5.485	10.5783	14.3767	0.290821	0.588735	0.397831	8622.8	124750	4213.83	137586	380.124	3148.9	142.696	0.765121	0.749977	0.849671	0.788445	0.707054	0.62864	0.787627	6.2672	90.6701	3.06269	1.50541	1.49562	1.07343	6.81271	4.52948	1.4097	1.28653	1.00424	5.39927	0.396591	1055.99	34.0183	2.17972	2.07756	1.35671	1.45921
49	Ret CD63 16	16	HEPES	B	12	0	6.7	2	2	5	5.49333	9.64333	13.3683	0.271754	0.737154	0.338068	3053.16	99630.3	3708.08	106392	127.728	2005.09	151.628	0.270914	0.598964	0.747692	0.609683	0.237583	0.400293	0.836927	2.86973	93.6449	3.48532	2.20891	1.45836	1.29028	4.83924	4.07577	2.3956	1.26418	1.13605	5.3947	0.3714	319.174	10.4715	1.6219	1.65	0.410067	0.449174
50	Ret CD63 18	18	MES	C	300	0.05	5.36	28.4	2	5	5.51667	11.1417	14.8067	0.299528	0.963342	0.456415	1459.29	20117.9	1141.84	22719.1	59.4189	301.238	26.5272	0.129486	0.120946	0.23024	0.130193	0.110523	0.0601385	0.146419	6.42318	88.5509	5.02593	1.4446	1.94144	1.03605	5.24017	3.03697	1.44499	1.49895	0.730207	5.40148	0.389434	909.986	30.3023	2.09501	1.94709	1.16913	1.29981
51	Ret CD63 19	19	MES	C	150	0.1	5.34	15.1	2	5	5.52	11.2133	14.8283	0.287309	1.1236	0.494478	1178.35	18074.2	1149.51	20402.1	49.3155	228.36	25.3108	0.104557	0.10866	0.231786	0.116915	0.0917297	0.0455893	0.139706	5.77562	88.5901	5.63429	1.51771	2.25349	0.819158	4.74733	2.62839	1.42593	1.74058	0.984373	5.44237	0.419994	801.521	21.9467	2.43067	2.25247	1.02978	0.941399
52	Ret CD63 20	20	MES	C	252	0.1	5.33	24.5	2	5	5.49	11.1	14.7517	0.304824	0.989984	0.461637	1451.54	19770.4	1048.16	22270.1	56.6413	286.162	26.8442	0.128798	0.118857	0.21135	0.12762	0.105356	0.0571287	0.148169	6.51786	88.7755	4.7066	1.45122	2.14751	0.544242	5.09728	2.9595	1.56993	1.60766	0.820302	5.40681	0.403847	888.427	28.7626	2.10529	2.07429	1.14143	1.23377
53	Ret CD63 21	21	MES	C	72	0.1	5.9	8.15	2	5	5.555	11.205	14.875	0.293262	1.03676	0.514294	2452.68	43128.3	2146.17	47727.2	104.835	608.276	53.0715	0.217632	0.259282	0.432751	0.273503	0.194999	0.121435	0.292933	5.13895	90.3643	4.49675	1.62053	2.12559	1.01854	4.99769	2.78368	1.50255	1.65726	1.19375	5.46171	0.39647	943.3	22.194	4.13919	2.24613	1.21193	0.952009
54	Ret CD63 22	22	MES	C	126	0.03	6	13.4	2	5	5.54	11.0233	14.7083	0.295718	0.808022	0.494584	3598.41	58878	2409.55	64885.9	155.017	1060.63	68.3208	0.319295	0.353966	0.485858	0.371832	0.28834	0.211742	0.377103	5.54575	90.7407	3.71351	1.63727	1.71968	1.29738	5.84466	3.32817	1.51559	1.45536	1.144	5.45662	0.402505	782.577	22.0567	2.83603	1.90375	1.00544	0.946117
55	Ret CD63 23	23	MES	C	108	0.06	5.8	11.6	2	5	5.51833	11.1183	14.8117	0.296031	0.981542	0.50672	2321.26	38447.6	1772.56	42541.4	98.9243	566.591	46.7636	0.205971	0.231142	0.357416	0.243786	0.184005	0.113113	0.258116	5.45647	90.3769	4.16667	1.69395	2.02354	1.02741	5.15684	2.91958	1.56377	1.57863	1.19133	5.45289	0.400091	927.409	22.7976	2.67851	1.59805	1.19151	0.977898
[truncated: 5 more columns]
