# Supplementary material for: Comprehensive Characterisation of Extracellular Vesicle Preparations Using Multiparametric Size-Exclusion Chromatography
Source: Int J Mol Sci. 2025 Aug 31;26(17):8477. doi: 10.3390/ijms26178477 (PMC12429111; doi:10.3390/ijms26178477)
Supplement: Supplementary file 1 [file ijms-26-08477-s001.zip › Table S2_Correlation matrix.xlsx]

## Sheet: Protein standard mix
	pH	c NaCl	p188	FLD RT Peak 1	FLD Area Total	FLD Resolution 1-2	FLD Resolution 2-3	FLD Symmetry Tailing Peak 1	FLD Symmetry Tailing Peak 2	FLD SymmetryTailing Peak 3	LS90 Reten. time	rel LS90 Peak Area	rel. LS Peak Height	LS90 Symmetry Tailing
pH	1000	-0.067	-0.08	-0.157	0.975	0.351	0.81	-0.2	-0.81	-0.248	-0.156	0.409	0.444	-0.525
c NaCl	-0.067	1000	0.296	0.356	0.017	0.316	-0.012	-0.458	-0.052	-0.285	-0.159	0.338	0.517	0.253
p188	-0.08	0.296	1000	0.362	-0.016	-0.043	-0.105	-0.175	0.225	-0.146	-0.072	0.116	0.17	0.186
FLD RT Peak 1	-0.157	0.356	0.362	1000	-0.082	0.411	-0.287	-0.072	0.015	-0.027	0.337	-0.196	0.012	0.267
FLD RT Peak 2	-0.597	0.406	0.162	0.693	-0.514	0.408	-0.64	-0.078	0.262	0.287	0.394	-0.444	-0.297	0.587
FLD RT Peak 3	-0.806	0.376	0.15	0.517	-0.73	0.008	-0.652	-0.03	0.616	0.06	0.352	-0.394	-0.363	0.596
FLD W05 Peak 1	-0.565	0.26	-0.121	-0.004	-0.552	-0.114	-0.516	-0.229	0.457	0.122	-0.041	-0.23	-0.363	0.425
FLD W05 Peak 2	-0.799	-0.099	0.168	-0.002	-0.838	-0.789	-0.774	0.172	0.947	-0.114	-0.011	-0.133	-0.268	0.233
FLD W05 Peak 3	-0.744	0.277	0.043	0.449	-0.727	-0.026	-0.77	-0.048	0.574	0.072	0.305	-0.353	-0.373	0.534
FLD Area Total	0.975	0.017	-0.016	-0.082	1000	0.435	0.839	-0.251	-0.816	-0.26	-0.135	0.395	0.457	-0.488
FLD % Area Peak 1	0.228	0.442	0.014	0.08	0.212	0.289	0.043	-0.673	-0.202	-0.176	-0.314	0.117	0.137	0.208
FLD % Area Peak 2	0.264	-0.228	0.068	0.007	0.294	-0.262	0.426	0.355	0.008	-0.472	0.296	0.138	0.137	-0.427
FLD % Area Peak 3	-0.569	-0.19	-0.107	-0.098	-0.59	0.022	-0.573	0.276	0.201	0.778	-0.03	-0.296	-0.318	0.307
FLD Asymmetry Peak 1	-0.13	-0.587	-0.135	-0.029	-0.169	-0.133	-0.063	0.862	0.107	0.257	0.615	-0.578	-0.596	0.002
FLD Asymmetry Peak 2	-0.733	0.003	0.25	0.008	-0.734	-0.758	-0.598	0.055	0.982	-0.311	0.042	-0.097	-0.244	0.243
FLD Asymmetry Peak 3	-0.176	-0.278	-0.246	-0.057	-0.188	0.422	-0.182	0.263	-0.241	0.951	0.225	-0.472	-0.451	0.249
FLD Resolution 1-2	0.351	0.316	-0.043	0.411	0.435	1000	0.3	-0.185	-0.73	0.351	0.212	-0.127	0.099	0.154
FLD Resolution 2-3	0.81	-0.012	-0.105	-0.287	0.839	0.3	1000	-0.143	-0.681	-0.251	-0.15	0.337	0.36	-0.401
FLD Symmetry Tailing Peak 1	-0.2	-0.458	-0.175	-0.072	-0.251	-0.185	-0.143	1000	0.089	0.272	0.357	-0.483	-0.424	-0.03
FLD Symmetry Tailing Peak 2	-0.81	-0.052	0.225	0.015	-0.816	-0.73	-0.681	0.089	1000	-0.155	0.041	-0.16	-0.307	0.292
FLD SymmetryTailing Peak 3	-0.248	-0.285	-0.146	-0.027	-0.26	0.351	-0.251	0.272	-0.155	1000	0.183	-0.431	-0.415	0.238
LS90 Reten. time	-0.156	-0.159	-0.072	0.337	-0.135	0.212	-0.15	0.357	0.041	0.183	1000	-0.487	-0.488	0.223
LS90 W05	-0.361	-0.249	-0.164	-0.224	-0.384	-0.132	-0.279	0.079	0.307	0.271	0.403	-0.52	-0.751	0.435
LS90 Asymmetry	-0.492	0.082	0.199	0.29	-0.456	0.109	-0.429	-0.023	0.313	0.287	0.296	-0.579	-0.596	0.852
LS90 Symmetry Tailing	-0.525	0.253	0.186	0.267	-0.488	0.154	-0.401	-0.03	0.292	0.238	0.223	-0.544	-0.491	1000
rel LS90 Peak Area	0.409	0.338	0.116	-0.196	0.395	-0.127	0.337	-0.483	-0.16	-0.431	-0.487	1000	0.899	-0.544
rel. LS Peak Height	0.444	0.517	0.17	0.012	0.457	0.099	0.36	-0.424	-0.307	-0.415	-0.488	0.899	1000	-0.491
FLD Peak 1 norm.area mVs/uL (Area×Dil/inj.V)	0.947	0.17	0.017	-0.009	0.952	0.489	0.725	-0.39	-0.805	-0.276	-0.202	0.446	0.524	-0.4
FLD Peak 1 norm.height mVs/uL height×Dil/inj.V)	0.949	0.153	0.021	-0.011	0.952	0.482	0.734	-0.397	-0.806	-0.269	-0.216	0.454	0.536	-0.42
LS90 Peak 1 norm.area mVs/uL (Area×Dil/inj.V)	0.314	0.294	-0.068	-0.304	0.286	-0.085	0.218	-0.672	-0.121	-0.306	-0.703	0.698	0.544	-0.31
LS90 Peak 1 norm. height mVs/uL (Height×Dil/inj.V)	0.405	0.505	0.04	-0.085	0.401	0.108	0.287	-0.634	-0.28	-0.347	-0.736	0.756	0.804	-0.362

## Sheet: EV sample CD63-FICT labelled
	Buf(B)	Buf(C)	c NaCl	p188	pH	Cond.	Exp series	FLD RT Peak 1	FLD RT Peak 2	FLD RT Peak 3	FLD W05 Peak 1	FLD W05 Peak 2	FLD W05 Peak 3	FLD Area Peak 1	FLD Area Peak 2	FLD Area Peak 3	FLD Area Total	FLD Height Peak 1	FLD Height Peak 2	FLD Height Peak 3	rel FLD Area Peak 1	rel FLD Area Peak 2	rel FLD Area Peak 3	rel FLD Area Total	rel FLD Height Peak 1	rel FLD Height Peak 2	rel FLD Height Peak 3	FLD % Area Peak 1	FLD % Area Peak 2	FLD % Area Peak 3	FLD Asymmetry Peak 1	FLD Asymmetry Peak 2	FLD Asymmetry Peak 3	FLD Resolution 1-2	FLD Resolution 2-3	FLD Symmetry/Tailing Peak 1	FLD Symmetry/Tailing Peak 2	FLD Symmetry/Tailing Peak 3	LS90 Reten. Time Peak 1	LS90 W05 Peak 1	LS90 Area Peak 1	LS90 Height Peak 1	LS90 Asymmetry Peak 1	LS90 Symmetry Tailing Peak 1	rel LS90 Area Peak 1	rel LS90 Height Peak 1	LS90vsFLD discrepancy Peak 1	FLD norm.area (Area×Dil/inj.V) Peak 1	FLD norm.height (height×Dil/inj.V) Peak 1
Buf(B)	1000	0.434	-0.033	0.161	0.234	-0.132	0.478	-0.133	-0.372	-0.446	-0.636	-0.045	-0.489	0.064	0.21	0.209	0.199	0.091	0.203	0.348	0.228	0.184	0.208	0.189	0.24	0.184	0.355	-0.286	0.273	-0.041	-0.009	-0.142	-0.145	-0.116	0.164	0.137	-0.128	-0.075	-0.354	-0.585	-0.148	0.089	-0.308	-0.223	0.355	0.495	-0.192	0.162	0.182
Buf(C)	0.434	1000	0.073	0.169	-0.622	-0.024	0.209	0.199	0.378	0.398	0.093	0.65	0.415	-0.605	-0.641	-0.671	-0.645	-0.594	-0.599	-0.546	-0.542	-0.657	-0.672	-0.65	-0.539	-0.611	-0.539	-0.209	-0.148	0.402	0.029	0.491	0.04	-0.319	-0.725	0.149	0.562	0.141	-0.015	-0.118	-0.23	-0.149	0.214	0.245	-0.047	0.016	-0.254	-0.576	-0.565
c NaCl	-0.033	0.073	1000	0.296	-0.067	0.988	0.004	0.356	0.406	0.376	0.26	-0.099	0.277	0.17	0.006	-0.164	0.017	0.153	0.118	-0.253	0.166	0.009	-0.163	0.019	0.15	0.121	-0.253	0.442	-0.228	-0.19	-0.587	0.003	-0.278	0.316	-0.012	-0.458	-0.052	-0.285	-0.159	-0.249	0.239	0.439	0.082	0.253	0.338	0.517	0.054	0.17	0.153
p188	0.161	0.169	0.296	1000	-0.08	0.274	0.215	0.362	0.162	0.15	-0.121	0.168	0.043	-0.009	-0.014	-0.115	-0.016	-0.006	0.007	-0.028	0.035	-0.019	-0.116	-0.018	0.037	0.002	-0.026	0.014	0.068	-0.107	-0.135	0.25	-0.246	-0.043	-0.105	-0.175	0.225	-0.146	-0.072	-0.164	-0.123	-0.022	0.199	0.186	0.116	0.17	0.055	0.017	0.021
pH	0.234	-0.622	-0.067	-0.08	1000	-0.018	0.102	-0.157	-0.597	-0.806	-0.565	-0.799	-0.744	0.907	0.971	0.935	0.975	0.911	0.946	0.893	0.954	0.971	0.934	0.974	0.956	0.947	0.89	0.228	0.264	-0.569	-0.13	-0.733	-0.176	0.351	0.81	-0.2	-0.81	-0.248	-0.156	-0.361	0.232	0.342	-0.492	-0.525	0.409	0.444	0.08	0.947	0.949
Cond.	-0.132	-0.024	0.988	0.274	-0.018	1000	-0.054	0.363	0.415	0.375	0.301	-0.158	0.286	0.236	0.056	-0.116	0.069	0.213	0.165	-0.23	0.214	0.062	-0.115	0.071	0.194	0.171	-0.232	0.503	-0.246	-0.231	-0.575	-0.033	-0.259	0.364	0.028	-0.479	-0.095	-0.287	-0.113	-0.184	0.271	0.445	0.102	0.265	0.314	0.475	0.104	0.227	0.205
Exp series	0.478	0.209	0.004	0.215	0.102	-0.054	1000	0.165	-0.186	-0.187	-0.705	0.016	-0.286	-0.168	0.147	0.105	0.118	-0.151	0.15	0.227	0.112	0.102	0.103	0.103	0.11	0.118	0.241	-0.71	0.674	-0.084	0.288	-0.022	-0.243	-0.068	0.133	0.381	-0.048	-0.156	0.307	-0.525	-0.684	-0.459	-0.378	-0.303	0.278	0.378	-0.006	-0.004	0.01
FLD RT Peak 1	-0.133	0.199	0.356	0.362	-0.157	0.363	0.165	1000	0.693	0.517	-0.004	-0.002	0.449	-0.029	-0.081	-0.286	-0.082	-0.029	0.02	-0.348	0.005	-0.085	-0.286	-0.082	0	0.017	-0.347	0.08	0.007	-0.098	-0.029	0.008	-0.057	0.411	-0.287	-0.072	0.015	-0.027	0.337	-0.224	-0.293	-0.121	0.29	0.267	-0.196	0.012	-0.06	-0.009	-0.011
FLD RT Peak 2	-0.372	0.378	0.406	0.162	-0.597	0.415	-0.186	0.693	1000	0.858	0.498	0.21	0.812	-0.358	-0.52	-0.661	-0.514	-0.374	-0.406	-0.778	-0.405	-0.514	-0.66	-0.51	-0.419	-0.402	-0.779	0.197	-0.416	0.307	-0.032	0.205	0.28	0.408	-0.64	-0.078	0.262	0.287	0.394	0.215	-0.192	-0.162	0.576	0.587	-0.444	-0.297	-0.022	-0.39	-0.406
FLD RT Peak 3	-0.446	0.398	0.376	0.15	-0.806	0.375	-0.187	0.517	0.858	1000	0.64	0.519	0.902	-0.606	-0.732	-0.809	-0.73	-0.625	-0.67	-0.89	-0.677	-0.725	-0.808	-0.727	-0.691	-0.666	-0.89	0.057	-0.213	0.203	0.03	0.587	0.04	0.008	-0.652	-0.03	0.616	0.06	0.352	0.345	-0.149	-0.213	0.589	0.596	-0.394	-0.363	0.003	-0.656	-0.672
FLD W05 Peak 1	-0.636	0.093	0.26	-0.121	-0.565	0.301	-0.705	-0.004	0.498	0.64	1000	0.39	0.69	-0.292	-0.574	-0.54	-0.552	-0.329	-0.558	-0.655	-0.507	-0.542	-0.537	-0.541	-0.528	-0.536	-0.663	0.452	-0.599	0.264	-0.22	0.427	0.17	-0.114	-0.516	-0.229	0.457	0.122	-0.041	0.613	0.444	0.221	0.451	0.425	-0.23	-0.363	-0.02	-0.423	-0.454
FLD W05 Peak 2	-0.045	0.65	-0.099	0.168	-0.799	-0.158	0.016	-0.002	0.21	0.519	0.39	1000	0.544	-0.79	-0.834	-0.772	-0.838	-0.791	-0.86	-0.643	-0.818	-0.838	-0.773	-0.839	-0.819	-0.863	-0.639	-0.257	-0.028	0.304	0.101	0.918	-0.205	-0.789	-0.774	0.172	0.947	-0.114	-0.011	0.231	-0.113	-0.239	0.244	0.233	-0.133	-0.268	-0.135	-0.818	-0.816
FLD W05 Peak 3	-0.489	0.415	0.277	0.043	-0.744	0.286	-0.286	0.449	0.812	0.902	0.69	0.544	1000	-0.537	-0.736	-0.783	-0.727	-0.561	-0.658	-0.927	-0.633	-0.725	-0.781	-0.722	-0.652	-0.65	-0.929	0.152	-0.359	0.285	0.005	0.529	0.07	-0.026	-0.77	-0.048	0.574	0.072	0.305	0.406	-0.022	-0.136	0.571	0.534	-0.353	-0.373	-0.019	-0.601	-0.621
FLD Area Peak 1	0.064	-0.605	0.17	-0.009	0.907	0.236	-0.168	-0.029	-0.358	-0.606	-0.292	-0.79	-0.537	1000	0.889	0.809	0.907	0.997	0.904	0.71	0.945	0.906	0.81	0.912	0.946	0.918	0.703	0.565	-0.04	-0.55	-0.356	-0.686	-0.164	0.471	0.687	-0.429	-0.765	-0.261	-0.262	-0.319	0.469	0.579	-0.342	-0.364	0.405	0.465	0.065	0.981	0.977
FLD Area Peak 2	0.21	-0.641	0.006	-0.014	0.971	0.056	0.147	-0.081	-0.52	-0.732	-0.574	-0.834	-0.736	0.889	1000	0.951	0.999	0.892	0.979	0.894	0.954	0.999	0.951	0.998	0.955	0.978	0.891	0.176	0.325	-0.59	-0.15	-0.732	-0.19	0.43	0.844	-0.231	-0.814	-0.259	-0.118	-0.388	0.172	0.302	-0.461	-0.494	0.39	0.453	0.039	0.94	0.941
FLD Area Peak 3	0.209	-0.671	-0.164	-0.115	0.935	-0.116	0.105	-0.286	-0.661	-0.809	-0.54	-0.772	-0.783	0.809	0.951	1000	0.949	0.809	0.894	0.924	0.863	0.951	1000	0.949	0.86	0.894	0.921	0.06	0.323	-0.462	-0.099	-0.692	-0.139	0.301	0.849	-0.157	-0.756	-0.205	-0.194	-0.304	0.213	0.269	-0.488	-0.535	0.397	0.378	0.016	0.852	0.85
FLD Area Total	0.199	-0.645	0.017	-0.016	0.975	0.069	0.118	-0.082	-0.514	-0.73	-0.552	-0.838	-0.727	0.907	0.999	0.949	1000	0.909	0.98	0.887	0.961	0.999	0.949	1000	0.962	0.981	0.884	0.212	0.294	-0.59	-0.169	-0.734	-0.188	0.435	0.839	-0.251	-0.816	-0.26	-0.135	-0.384	0.203	0.331	-0.456	-0.488	0.395	0.457	0.041	0.952	0.952
FLD Height Peak 1	0.091	-0.594	0.153	-0.006	0.911	0.213	-0.151	-0.029	-0.374	-0.625	-0.329	-0.791	-0.561	0.997	0.892	0.809	0.909	1000	0.909	0.725	0.946	0.908	0.81	0.915	0.952	0.922	0.718	0.55	-0.028	-0.548	-0.361	-0.693	-0.166	0.466	0.697	-0.434	-0.769	-0.255	-0.283	-0.356	0.462	0.584	-0.364	-0.386	0.415	0.482	0.057	0.98	0.981
FLD Height Peak 2	0.203	-0.599	0.118	0.007	0.946	0.165	0.15	0.02	-0.406	-0.67	-0.558	-0.86	-0.658	0.904	0.979	0.894	0.98	0.909	1000	0.811	0.973	0.977	0.893	0.98	0.974	0.999	0.808	0.247	0.242	-0.564	-0.23	-0.765	-0.183	0.538	0.796	-0.288	-0.844	-0.259	-0.122	-0.44	0.173	0.348	-0.436	-0.439	0.399	0.512	0.038	0.958	0.96
FLD Height Peak 3	0.348	-0.546	-0.253	-0.028	0.893	-0.23	0.227	-0.348	-0.778	-0.89	-0.655	-0.643	-0.927	0.71	0.894	0.924	0.887	0.725	0.811	1000	0.792	0.887	0.923	0.884	0.804	0.806	1000	-0.047	0.406	-0.455	-0.044	-0.586	-0.144	0.111	0.829	-0.095	-0.648	-0.167	-0.217	-0.369	0.117	0.201	-0.575	-0.617	0.416	0.398	0.005	0.768	0.782
rel FLD Area Peak 1	0.228	-0.542	0.166	0.035	0.954	0.214	0.112	0.005	-0.405	-0.677	-0.507	-0.818	-0.633	0.945	0.954	0.863	0.961	0.946	0.973	0.792	1000	0.954	0.863	0.962	0.997	0.974	0.789	0.363	0.145	-0.566	-0.296	-0.735	-0.205	0.491	0.735	-0.354	-0.815	-0.279	-0.155	-0.427	0.252	0.417	-0.425	-0.416	0.465	0.554	0.061	0.99	0.989
rel FLD Area Peak 2	0.184	-0.657	0.009	-0.019	0.971	0.062	0.102	-0.085	-0.514	-0.725	-0.542	-0.838	-0.725	0.906	0.999	0.951	0.999	0.908	0.977	0.887	0.954	1000	0.951	1000	0.955	0.978	0.884	0.212	0.297	-0.593	-0.163	-0.731	-0.186	0.433	0.843	-0.249	-0.813	-0.258	-0.136	-0.373	0.209	0.331	-0.45	-0.487	0.384	0.442	0.04	0.947	0.948
rel FLD Area Peak 3	0.208	-0.672	-0.163	-0.116	0.934	-0.115	0.103	-0.286	-0.66	-0.808	-0.537	-0.773	-0.781	0.81	0.951	1000	0.949	0.81	0.893	0.923	0.863	0.951	1000	0.949	0.86	0.893	0.92	0.062	0.32	-0.461	-0.1	-0.693	-0.138	0.302	0.847	-0.157	-0.757	-0.204	-0.197	-0.303	0.216	0.272	-0.488	-0.536	0.397	0.378	0.016	0.852	0.85
rel FLD Area Total	0.189	-0.65	0.019	-0.018	0.974	0.071	0.103	-0.082	-0.51	-0.727	-0.541	-0.839	-0.722	0.912	0.998	0.949	1000	0.915	0.98	0.884	0.962	1000	0.949	1000	0.962	0.981	0.881	0.224	0.284	-0.59	-0.174	-0.735	-0.185	0.438	0.837	-0.257	-0.816	-0.259	-0.14	-0.377	0.214	0.34	-0.45	-0.484	0.392	0.452	0.042	0.954	0.955
rel FLD Height Peak 1	0.24	-0.539	0.15	0.037	0.956	0.194	0.11	0	-0.419	-0.691	-0.528	-0.819	-0.652	0.946	0.955	0.86	0.962	0.952	0.974	0.804	0.997	0.955	0.86	0.962	1000	0.976	0.801	0.361	0.147	-0.566	-0.304	-0.738	-0.201	0.485	0.746	-0.366	-0.816	-0.27	-0.18	-0.451	0.258	0.43	-0.441	-0.434	0.469	0.562	0.057	0.989	0.993
rel FLD Height Peak 2	0.184	-0.611	0.121	0.002	0.947	0.171	0.118	0.017	-0.402	-0.666	-0.536	-0.863	-0.65	0.918	0.978	0.894	0.981	0.922	0.999	0.806	0.974	0.978	0.893	0.981	0.976	1000	0.803	0.274	0.222	-0.567	-0.239	-0.764	-0.181	0.54	0.795	-0.3	-0.843	-0.26	-0.135	-0.43	0.2	0.37	-0.429	-0.435	0.396	0.506	0.04	0.964	0.965
rel FLD Height Peak 3	0.355	-0.539	-0.253	-0.026	0.89	-0.232	0.241	-0.347	-0.779	-0.89	-0.663	-0.639	-0.929	0.703	0.891	0.921	0.884	0.718	0.808	1000	0.789	0.884	0.92	0.881	0.801	0.803	1000	-0.058	0.415	-0.454	-0.038	-0.583	-0.145	0.108	0.827	-0.088	-0.645	-0.167	-0.21	-0.373	0.104	0.191	-0.578	-0.618	0.416	0.399	0.005	0.764	0.777
FLD % Area Peak 1	-0.286	-0.209	0.442	0.014	0.228	0.503	-0.71	0.08	0.197	0.057	0.452	-0.257	0.152	0.565	0.176	0.06	0.212	0.55	0.247	-0.047	0.363	0.212	0.062	0.224	0.361	0.274	-0.058	1000	-0.636	-0.273	-0.597	-0.161	-0.077	0.289	0.043	-0.673	-0.202	-0.176	-0.314	0.131	0.714	0.69	0.178	0.208	0.117	0.137	0.097	0.453	0.439
FLD % Area Peak 2	0.273	-0.148	-0.228	0.068	0.264	-0.246	0.674	0.007	-0.416	-0.213	-0.599	-0.028	-0.359	-0.04	0.325	0.323	0.294	-0.028	0.242	0.406	0.145	0.297	0.32	0.284	0.147	0.222	0.415	-0.636	1000	-0.568	0.45	0.1	-0.496	-0.262	0.426	0.355	0.008	-0.472	0.296	-0.283	-0.471	-0.398	-0.357	-0.427	0.138	0.137	-0.017	0.07	0.082
FLD % Area Peak 3	-0.041	0.402	-0.19	-0.107	-0.569	-0.231	-0.084	-0.098	0.307	0.203	0.264	0.304	0.285	-0.55	-0.59	-0.462	-0.59	-0.548	-0.564	-0.455	-0.566	-0.593	-0.461	-0.59	-0.566	-0.567	-0.454	-0.273	-0.568	1000	0.078	0.043	0.702	0.022	-0.573	0.276	0.201	0.778	-0.03	0.213	-0.173	-0.239	0.253	0.307	-0.296	-0.318	-0.081	-0.568	-0.568
FLD Asymmetry Peak 1	-0.009	0.029	-0.587	-0.135	-0.13	-0.575	0.288	-0.029	-0.032	0.03	-0.22	0.101	0.005	-0.356	-0.15	-0.099	-0.169	-0.361	-0.23	-0.044	-0.296	-0.163	-0.1	-0.174	-0.304	-0.239	-0.038	-0.597	0.45	0.078	1000	0.085	0.284	-0.133	-0.063	0.862	0.107	0.257	0.615	0.313	-0.664	-0.765	0.129	0.002	-0.578	-0.596	0.111	-0.325	-0.329
FLD Asymmetry Peak 2	-0.142	0.491	0.003	0.25	-0.733	-0.033	-0.022	0.008	0.205	0.587	0.427	0.918	0.529	-0.686	-0.732	-0.692	-0.734	-0.693	-0.765	-0.586	-0.735	-0.731	-0.693	-0.735	-0.738	-0.764	-0.583	-0.161	0.1	0.043	0.085	1000	-0.386	-0.758	-0.598	0.055	0.982	-0.311	0.042	0.271	-0.059	-0.198	0.262	0.243	-0.097	-0.244	-0.06	-0.724	-0.728
FLD Asymmetry Peak 3	-0.145	0.04	-0.278	-0.246	-0.176	-0.259	-0.243	-0.057	0.28	0.04	0.17	-0.205	0.07	-0.164	-0.19	-0.139	-0.188	-0.166	-0.183	-0.144	-0.205	-0.186	-0.138	-0.185	-0.201	-0.181	-0.145	-0.077	-0.496	0.702	0.284	-0.386	1000	0.422	-0.182	0.263	-0.241	0.951	0.225	0.37	-0.176	-0.256	0.283	0.249	-0.472	-0.451	0.092	-0.191	-0.189
FLD Resolution 1-2	-0.116	-0.319	0.316	-0.043	0.351	0.364	-0.068	0.411	0.408	0.008	-0.114	-0.789	-0.026	0.471	0.43	0.301	0.435	0.466	0.538	0.111	0.491	0.433	0.302	0.438	0.485	0.54	0.108	0.289	-0.262	0.022	-0.133	-0.758	0.422	1000	0.3	-0.185	-0.73	0.351	0.212	-0.132	-0.057	0.098	0.109	0.154	-0.127	0.099	0.097	0.489	0.482
FLD Resolution 2-3	0.164	-0.725	-0.012	-0.105	0.81	0.028	0.133	-0.287	-0.64	-0.652	-0.516	-0.774	-0.77	0.687	0.844	0.849	0.839	0.697	0.796	0.829	0.735	0.843	0.847	0.837	0.746	0.795	0.827	0.043	0.426	-0.573	-0.063	-0.598	-0.182	0.3	1000	-0.143	-0.681	-0.251	-0.15	-0.279	0.141	0.223	-0.429	-0.401	0.337	0.36	0.154	0.725	0.734
FLD Symmetry Tailing Peak 1	0.137	0.149	-0.458	-0.175	-0.2	-0.479	0.381	-0.072	-0.078	-0.03	-0.229	0.172	-0.048	-0.429	-0.231	-0.157	-0.251	-0.434	-0.288	-0.095	-0.354	-0.249	-0.157	-0.257	-0.366	-0.3	-0.088	-0.673	0.355	0.276	0.862	0.055	0.263	-0.185	-0.143	1000	0.089	0.272	0.357	0.079	-0.644	-0.648	-0.023	-0.03	-0.483	-0.424	0.035	-0.39	-0.397
FLD Symmetry Tailing Peak 2	-0.128	0.562	-0.052	0.225	-0.81	-0.095	-0.048	0.015	0.262	0.616	0.457	0.947	0.574	-0.765	-0.814	-0.756	-0.816	-0.769	-0.844	-0.648	-0.815	-0.813	-0.757	-0.816	-0.816	-0.843	-0.645	-0.202	0.008	0.201	0.107	0.982	-0.241	-0.73	-0.681	0.089	1000	-0.155	0.041	0.307	-0.089	-0.238	0.313	0.292	-0.16	-0.307	-0.074	-0.805	-0.806
FLD SymmetryTailing Peak 3	-0.075	0.141	-0.285	-0.146	-0.248	-0.287	-0.156	-0.027	0.287	0.06	0.122	-0.114	0.072	-0.261	-0.259	-0.205	-0.26	-0.255	-0.259	-0.167	-0.279	-0.258	-0.204	-0.259	-0.27	-0.26	-0.167	-0.176	-0.472	0.778	0.257	-0.311	0.951	0.351	-0.251	0.272	-0.155	1000	0.183	0.271	-0.217	-0.275	0.287	0.238	-0.431	-0.415	0.045	-0.276	-0.269
LS90 Reten. Time Peak 1	-0.354	-0.015	-0.159	-0.072	-0.156	-0.113	0.307	0.337	0.394	0.352	-0.041	-0.011	0.305	-0.262	-0.118	-0.194	-0.135	-0.283	-0.122	-0.217	-0.155	-0.136	-0.197	-0.14	-0.18	-0.135	-0.21	-0.314	0.296	-0.03	0.615	0.042	0.225	0.212	-0.15	0.357	0.041	0.183	1000	0.403	-0.682	-0.758	0.296	0.223	-0.487	-0.488	0.224	-0.202	-0.216
LS90 W05 Peak 1	-0.585	-0.118	-0.249	-0.164	-0.361	-0.184	-0.525	-0.224	0.215	0.345	0.613	0.231	0.406	-0.319	-0.388	-0.304	-0.384	-0.356	-0.44	-0.369	-0.427	-0.373	-0.303	-0.377	-0.451	-0.43	-0.373	0.131	-0.283	0.213	0.313	0.271	0.37	-0.132	-0.279	0.079	0.307	0.271	0.403	1000	0.025	-0.344	0.524	0.435	-0.52	-0.751	0.163	-0.387	-0.415
LS90 Area Peak 1	-0.148	-0.23	0.239	-0.123	0.232	0.271	-0.684	-0.293	-0.192	-0.149	0.444	-0.113	-0.022	0.469	0.172	0.213	0.203	0.462	0.173	0.117	0.252	0.209	0.216	0.214	0.258	0.2	0.104	0.714	-0.471	-0.173	-0.664	-0.059	-0.176	-0.057	0.141	-0.644	-0.089	-0.217	-0.682	0.025	1000	0.9	-0.144	-0.184	0.491	0.342	-0.123	0.347	0.34
LS90 Height Peak 1	0.089	-0.149	0.439	-0.022	0.342	0.445	-0.459	-0.121	-0.162	-0.213	0.221	-0.239	-0.136	0.579	0.302	0.269	0.331	0.584	0.348	0.201	0.417	0.331	0.272	0.34	0.43	0.37	0.191	0.69	-0.398	-0.239	-0.765	-0.198	-0.256	0.098	0.223	-0.648	-0.238	-0.275	-0.758	-0.344	0.9	1000	-0.288	-0.266	0.609	0.629	-0.156	0.491	0.493
LS90 Asymmetry Peak 1	-0.308	0.214	0.082	0.199	-0.492	0.102	-0.378	0.29	0.576	0.589	0.451	0.244	0.571	-0.342	-0.461	-0.488	-0.456	-0.364	-0.436	-0.575	-0.425	-0.45	-0.488	-0.45	-0.441	-0.429	-0.578	0.178	-0.357	0.253	0.129	0.262	0.283	0.109	-0.429	-0.023	0.313	0.287	0.296	0.524	-0.144	-0.288	1000	0.852	-0.579	-0.596	0.162	-0.396	-0.414
LS90 Symmetry Tailing Peak 1	-0.223	0.245	0.253	0.186	-0.525	0.265	-0.303	0.267	0.587	0.596	0.425	0.233	0.534	-0.364	-0.494	-0.535	-0.488	-0.386	-0.439	-0.617	-0.416	-0.487	-0.536	-0.484	-0.434	-0.435	-0.618	0.208	-0.427	0.307	0.002	0.243	0.249	0.154	-0.401	-0.03	0.292	0.238	0.223	0.435	-0.184	-0.266	0.852	1000	-0.544	-0.491	0.255	-0.4	-0.42
rel LS90 Area Peak 1	0.355	-0.047	0.338	0.116	0.409	0.314	0.278	-0.196	-0.444	-0.394	-0.23	-0.133	-0.353	0.405	0.39	0.397	0.395	0.415	0.399	0.416	0.465	0.384	0.397	0.392	0.469	0.396	0.416	0.117	0.138	-0.296	-0.578	-0.097	-0.472	-0.127	0.337	-0.483	-0.16	-0.431	-0.487	-0.52	0.491	0.609	-0.579	-0.544	1000	0.899	-0.152	0.446	0.454
rel LS90 Height Peak 1	0.495	0.016	0.517	0.17	0.444	0.475	0.378	0.012	-0.297	-0.363	-0.363	-0.268	-0.373	0.465	0.453	0.378	0.457	0.482	0.512	0.398	0.554	0.442	0.378	0.452	0.562	0.506	0.399	0.137	0.137	-0.318	-0.596	-0.244	-0.451	0.099	0.36	-0.424	-0.307	-0.415	-0.488	-0.751	0.342	0.629	-0.596	-0.491	0.899	1000	-0.153	0.524	0.536
LS90vsFLD discrepancy Peak 1	-0.192	-0.254	0.054	0.055	0.08	0.104	-0.006	-0.06	-0.022	0.003	-0.02	-0.135	-0.019	0.065	0.039	0.016	0.041	0.057	0.038	0.005	0.061	0.04	0.016	0.042	0.057	0.04	0.005	0.097	-0.017	-0.081	0.111	-0.06	0.092	0.097	0.154	0.035	-0.074	0.045	0.224	0.163	-0.123	-0.156	0.162	0.255	-0.152	-0.153	1000	0.063	0.055
FLD norm.area (Area×Dil/inj.V) Peak 1	0.162	-0.576	0.17	0.017	0.947	0.227	-0.004	-0.009	-0.39	-0.656	-0.423	-0.818	-0.601	0.981	0.94	0.852	0.952	0.98	0.958	0.768	0.99	0.947	0.852	0.954	0.989	0.964	0.764	0.453	0.07	-0.568	-0.325	-0.724	-0.191	0.489	0.725	-0.39	-0.805	-0.276	-0.202	-0.387	0.347	0.491	-0.396	-0.4	0.446	0.524	0.063	1000	0.997
FLD norm.height (height×Dil/inj.V) Peak 1	0.182	-0.565	0.153	0.021	0.949	0.205	0.01	-0.011	-0.406	-0.672	-0.454	-0.816	-0.621	0.977	0.941	0.85	0.952	0.981	0.96	0.782	0.989	0.948	0.85	0.955	0.993	0.965	0.777	0.439	0.082	-0.568	-0.329	-0.728	-0.189	0.482	0.734	-0.397	-0.806	-0.269	-0.216	-0.415	0.34	0.493	-0.414	-0.42	0.454	0.536	0.055	0.997	1000
LS90 norm.area (Area×Dil/inj.V) Peak 1	-0.018	-0.207	0.294	-0.068	0.314	0.315	-0.48	-0.304	-0.292	-0.241	0.297	-0.133	-0.124	0.506	0.259	0.296	0.286	0.503	0.262	0.222	0.346	0.288	0.299	0.295	0.352	0.283	0.211	0.62	-0.344	-0.231	-0.714	-0.077	-0.285	-0.085	0.218	-0.672	-0.121	-0.306	-0.703	-0.128	0.966	0.916	-0.288	-0.31	0.698	0.544	-0.14	0.418	0.414
LS90 norm.height (Height×Dil/inj.V) Peak 1	0.23	-0.108	0.505	0.04	0.405	0.496	-0.228	-0.085	-0.219	-0.279	0.05	-0.269	-0.224	0.594	0.378	0.327	0.401	0.603	0.432	0.282	0.499	0.397	0.328	0.406	0.512	0.447	0.275	0.574	-0.258	-0.29	-0.776	-0.229	-0.343	0.108	0.287	-0.634	-0.28	-0.347	-0.736	-0.506	0.798	0.968	-0.414	-0.362	0.756	0.804	-0.169	0.546	0.551
[truncated: 2 more columns]
